# Supplementary material for: Human α-Defensin-6 Neutralizes Clostridioides difficile Toxins TcdA and TcdB by Direct Binding
Source: Int J Mol Sci. 2022 Apr 19;23(9):4509. doi: 10.3390/ijms23094509 (PMC9101188; doi:10.3390/ijms23094509)
Supplement: Supplementary file 1 [file ijms-23-04509-s001.zip]

Archive with 1 entries (1 files):
- ijms-1679864-supplementary.pdf
